# Supplementary material for: The role of FV 1691G>A, FII 20210G>A mutations and MTHFR 677C>T; 1298A>C and 103G>T FXIII gene polymorphisms in pathogenesis of intraventricular hemorrhage in infants born before 32 weeks of gestation
Source: Childs Nerv Syst. 2017 Jun 3;33(7):1201–8. doi: 10.1007/s00381-017-3460-8 (PMC5496967; doi:10.1007/s00381-017-3460-8)
Supplement: Supplementary file 1 — (XLS 42 kb) [file 381_2017_3460_MOESM1_ESM.xls]

## Sheet: Arkusz1
F5 1691G>A	F2 20210G>A	MTHFR 677C>T	MTHFR 1298A>C	F13A1 Val34Leu
GG	GG	CT	AA	GT
GG	GG	CC	AC	GG
GG	GG	CT	AA	GG
GG	GG	CC	CC	GG
GG	GG	CC	AA	GT
GG	GG	CT	AC	TT
GG	GG	CT	AC	GT
GG	GG	CT	AA	GG
GG	GG	CT	AA	GG
GG	GG	CC	CC	GT
GG	GG	CT	AC	TT
GG	GG	CC	AC	GG
GG	GG	CC	AA	GT
GG	GG	CT	AC	GT
GG	GG	TT	AA	GG
GG	GG	CT	AA	GG
GG	GG	CC	AC	GT
GG	GG	CC	AA	GG
GG	GG	CC	AC	GG
GG	GG	CT	AA	GT
GG	GG	CT	AA	GT
GG	GG	CC	AC	TT
GG	GG	CC	AC	GG
GG	GG	CT	AC	GT
GG	GG	CT	AC	GG
GA	GG	CC	AC	GG
GG	GG	CT	AC	GG
GG	GG	CC	AA	GT
GA	GG	CC	CC	GT
GA	GG	CC	CC	GG
GG	GG	CT	AA	GG
GG	GG	CC	AA	GG
GG	GG	CT	AA	GT
GG	GG	TT	AA	GT
GG	GG	CC	AC	GT
GG	GG	TT	AA	GT
GG	GG	CC	AC	GG
GG	GG	CC	AC	GG
GG	GG	CC	AC	TT
GG	GG	CC	CC	GG
GA	GG	CC	AC	TT
GG	GG	CT	AC	GT
GG	GG	CC	AA	GG
GG	GG	CT	AA	GG
GG	GG	CC	AA	GT
GG	GG	CC	AC	GG
GG	GG	TT	AA	GG
GG	GG	CC	AC	GG
GG	GG	CT	AC	GG
GG	GG	CC	AC	GT
GG	GG	CC	AA	GT
GA	GG	CT	AA	GG
GG	GG	CT	AC	GG
GG	GG	CC	AA	GT
GG	GG	CT	AC	GT
GG	GG	CT	AC	GT
GG	GG	TT	AA	GT
GG	GG	CT	AC	GG
GG	GG	CC	AC	TT
GG	GG	CT	AC	GT
GG	GG	CC	AC	GG
GG	GG	CT	AA	GG
GG	GG	CC	CC	TT
GG	GG	CC	AC	GG
GG	GG	CC	CC	GT
GG	GG	CC	CC	GT
GG	GG	CC	CC	GG
GG	GG	CT	AC	GT
GA	GG	CT	AC	GG
GG	GG	CC	AC	GT
GG	GG	CT	AC	GG
GG	GG	CC	AC	GG
GG	GG	CC	AA	GT
GG	GG	CT	AA	GG
GG	GG	CC	AC	GG
GG	GG	CC	AC	GT
GG	GG	CC	AC	GG
GG	GG	CT	AA	GG
GG	GG	CC	AC	GT
GG	GG	CC	AA	GG
GG	GG	CT	AC	GG
GG	GG	TT	AA	GT
GG	GG	CC	CC	GT
GG	GG	TT	AA	GT
GG	GG	CT	AC	GT
GG	GG	CC	CC	GG
GG	GG	CC	AA	GG
GG	GG	CC	AC	GG
GG	GG	CT	AA	TT
GG	GG	CT	AA	GT
GG	GG	TT	AA	GG
GA	GG	CC	AA	GG
GG	GG	CC	AC	GT
GG	GG	CC	AC	GT
GG	GG	CT	AC	GG
GG	GG	CT	AC	GT
GG	GG	CC	CC	GG
GG	GG	CC	AC	GT
GG	GG	CT	AA	GT
GG	GG	CC	AC	TT
GG - 93	GG - 100	CC - 54	AA - 38
GA - 7	GA - 0	CT - 38	AC - 50	GT
AA - 0	AA - 0	TT - 8	CC - 12
				GG - 49
				GT - 42
				TT - 9
				100
